# Supplementary material for: Genetic Spectrum of Syndromic and Non-Syndromic Hearing Loss in Pakistani Families
Source: Genes (Basel). 2020 Nov 11;11(11):1329. doi: 10.3390/genes11111329 (PMC7709052; doi:10.3390/genes11111329)
Supplement: Supplementary file 1 [file genes-11-01329-s001.zip]

Archive with 2 entries (2 files):
- Supplementary Files/Figure S1_Figure S2.pptx
- Supplementary Files/Table S1.docx
